# Supplementary material for: Photoluminescence Sensing of Soluble Lead in Children’s Crayons Using Perovskite Nanocrystal In Situ Growth on an Aluminum Hydroxide Layer
Source: Biosensors (Basel). 2023 Feb 1;13(2):213. doi: 10.3390/bios13020213 (PMC9954079; doi:10.3390/bios13020213)
Supplement: Supplementary file 1 [file biosensors-13-00213-s001.zip]

Archive with 1 entries (1 files):
- biosensors-2112601-supplementary.pdf
